# Supplementary material for: Enterovirus D68 Subgenotype B3 Circulation in Children with Acute Respiratory Illness in the State of Alagoas, Brazil
Source: Viruses. 2025 Feb 11;17(2):242. doi: 10.3390/v17020242 (PMC11860543; doi:10.3390/v17020242)
Supplement: Supplementary file 1 [file viruses-17-00242-s001.zip]

Archive with 1 entries (1 files):
- viruses-3439704-supplementary.pdf
